# Supplementary material for: Ecuador’s Mangrove Forest Carbon Stocks: A Spatiotemporal Analysis of Living Carbon Holdings and Their Depletion since the Advent of Commercial Aquaculture
Source: PLoS One. 2015 Mar 4;10(3):e0118880. doi: 10.1371/journal.pone.0118880 (PMC4349888; doi:10.1371/journal.pone.0118880)
Supplement: S1 GIS — We have provided an ESRI Map Package file (S1). The first layer in the package represents CC losses in total and the second layer represents CC losses due to aquaculture. Data are present for each estuary, and the CC numbers provided are the aggregate of all survey periods within all the 1 ha grids. These files can be opened with the free ArcReader software (http://www.esri.com/software/arcgis/arcreader) and will give the user full GIS access to our data. The results presented are measures of loss therefore any negative values equal CC gain. Decompress the zip file to convert to a. pmf file. (ZIP) [file pone.0118880.s001.zip › Map_Package/data/dp00.gdb/a00000009.gdbtable]

<db_schemas>

  <db_schema>
    <table name="CC_Losses">
      <indices>
        <index name="FDO_OBJECTID">
          <field name="OBJECTID"/>
        </index>
      </indices>
      <tolerance_xy>0x3F50624DD2F1A9FC</tolerance_xy>
      <domain_minx>0xC15388E1       0</domain_minx>
      <domain_maxx>0x416C5F5480000000</domain_maxx>
      <domain_miny>0xC16311E280000000</domain_miny>
      <domain_maxy>0x416311E280000000</domain_maxy>
      <sp_ind_grid_size_0>0x405B8000       0</sp_ind_grid_size_0>
      <sp_ind_grid_count>1</sp_ind_grid_count>
      <guid>{F40D35EE-9DFA-4999-8C31-3D78ABCA371E}</guid></table>
  </db_schema>

</db_schemas>
